# Supplementary material for: Function of Transcription Factors PoMYB12, PoMYB15, and PoMYB20 in Heat Stress and Growth of Pleurotus ostreatus
Source: Int J Mol Sci. 2023 Aug 31;24(17):13559. doi: 10.3390/ijms241713559 (PMC10487880; doi:10.3390/ijms241713559)
Supplement: Supplementary file 1 [file ijms-24-13559-s001.zip]

Archive with 1 entries (1 files):
- ijms-2533541-supplementary.pdf
